# Supplementary material for: Retrospective Cohort Study on the Impact of Travel Distance on Late-Stage Oral Cancer Treatment and Outcomes: An NCDB Analysis
Source: Cancers (Basel). 2024 Aug 2;16(15):2750. doi: 10.3390/cancers16152750 (PMC11311623; doi:10.3390/cancers16152750)
Supplement: Supplementary file 1 [file cancers-16-02750-s001.zip]

Archive with 2 entries (2 files):
- Harris et al Supplemental Table S1 080124.pdf
- Harris et al Supplemental Table S2 080124.pdf
